# Supplementary material for: Multi-omics analysis detail a submicroscopic inv(15)(q14q15) generating fusion transcripts and MEIS2 and NUSAP1 haploinsufficiency
Source: Sci Rep. 2024 Dec 5;14:30343. doi: 10.1038/s41598-024-81507-7 (PMC11621304; doi:10.1038/s41598-024-81507-7)
Supplement: Supplementary file 1 — Supplementary Material 1 [file 41598_2024_81507_MOESM1_ESM.xlsx]

## Sheet: Sheet1
Supplementary Table 1
Clinical features and molecular characteristics of the proband in this study, along with previously reported individuals with copy number variants, sequence variants or a balanced translocation involving MEIS2.
	Current study	Erdogan, 2007	Brunetti-Pierri, 2008	Chen, 2008	Crowley, 2010	Roberti 2011	Johansson, 2014	Johansson, 2014	Johansson, 2014	Johansson, 2014	Johansson, 2014	Chen, 2016	Shimojima, 2017	Gambin, 2017	Gambin, 2017	Gambin, 2017	Gambin, 2017	Gambin, 2017	Gambin, 2017	Gambin, 2017	Verheije, 2019	Verheije, 2019	Verheije, 2019	Verheije, 2019	Verheije, 2019	Verheije, 2019	Verheije, 2019	Verheije, 2019	Verheije, 2019	Verheije, 2019	Verheije, 2019	Verheije, 2019	Verheije, 2019	Verheije, 2019	Zhang, 2021	Schluth-Bolard, 2019	Louw, 2015	Fujita, 2016	Douglas, 2018	Douglas, 2018	Douglas, 2018	Douglas, 2018	Srivastava, 2018	Verheije, 2019	Verheije, 2019	Verheije, 2019	Verheije, 2019	Verheije, 2019	Verheije, 2019
Patient ID	Proband	Patient 1	Patient 1	Patient 1	Patient 1	Patient 1	Family 1	Family 2	Family 3	Family 4	Family 5	Patient 1	Patient 1	Pt1	Pt2	pt3	Pt4	Pt5	Pt6	Pt7	Patient A	Patient B	Patient C	Patient D	Patient E	Patient F	Patient G	Patient H	Patient I	Patient J	Patient K	Patient L	Patient M	Patient N	Family 1	CL/2001	Patient 1	Patient 1	Patient 1	Patient 2	Patient 3	Patient 4	Patient 5	Patient 1	Patient 2	Patient 3	Patient 4	Patient 5	Patient 6
Sex	F	F	M	M	M	M	3F/1M	2F	M	M	F	M	M	M	M	F	M	M	F	M	XY	XY	XX	XY	XX	XY	XY	XX	XY	XY	XX	XY	XY	XX	1F/3M	F	F	F	M	M	F	F	F	M	M	M	F	M	F
15q14 SV	INV	DEL	DEL	DEL	DEL	DEL	DUP	DEL	DEL	DEL	DEL	DEL	DEL	DEL	DEL	DEL	DEL	DEL	DEL	DEL	DEL	DEL	DEL	DEL	DEL	DEL	DEL	DEL	DEL	DEL	DEL	DEL	DEL	DEL	DEL (partial)	TRANSLOCATION	-	-	-	-	-	-	-	-	-	-	-	-	-
Size	-	5.3 Mb	4.2 Mb	5.6 Mb	123 kb (mosaic 40%)	1.6 Mb	58 kb (intragenic)	0.6 Mb	1 Mb	1.9 Mb	4.8 Mb	4.9 Mb	3.17 Mb	3.2 kb	4.9 Mb	4.8 Mb	3.47 Mb	1.54 Mb	0.6 Mb	0.9 Mb	194 kb (partial)	1.05 Mb	1.37 Mb	1.47 Mb	2.34 Mb	2.7 Mb	2.87 Mb	2.92 Mb (partial)	2.78	3.43 Mb	4.2 Mb	5.4 Mb	6.1 Mb	6.97 Mb	423 kb	-	-	-	-	-	-	-	-	-	-	-	-	-	-
Coordinates (GRCh37/hg19)	chr15:37,288,170-41,663,130	chr15:32,378,020-37,589,340	chr15:34,439,336-38,667,981	chr15:34,045,708-39,689,708	chr15:37,190,737-37,313,594	chr15:35,684,649-37,285,184	NR	NR	NR	NR	NR	chr15:33,865,665-38,723,737	chr15:34,105,933-37,270,012	chr15:37,328,986-37,332,249	chr15:35,001,138-38,474,933	chr15:33,894,032-38,659,166	chr15:35,001,138-38,474,933	chr15:36,512,757-38,052,959	chr15:36,790,702-37,404,359	chr15:36,606,006-37,515,525	chr15:36,989,551-37,184,183	chr15:37,196,610-38,244,056	chr15:36,606,036-37,980,027	chr15:37,310,981-38,781,772	chr15:37,358,935-39,695,030	chr15:37,269,953-40,018,834	chr15:37,231,466-40,103,247	chr15:34,308,789-37,231,638	chr15:34,616,375-37,401,551	chr15:34,363,958-37,792,285	chr15:36,794,841-41,016,404	chr15:33,707,609-39,190,567	chr15:32,260,104-38,338,675	chr15:34,962,033-41,938,462	chr15:36808211-37231497	chr11:20,219,438 chr15:37,377,784	-	-	-	-	-	-	-	-	-	-	-	-	-
Sequence variant	-	-	-	-	-	-	-	-	-	-	-	-	-	-	-	-	-	-	-	-	-	-	-	-	-	-	-	-	-	-	-	-	-	-	-	-	c.998_1000del	c.611C>G	c.905C>T	c.992G>A	c.1004T>C	c.965A>T	c.995A>G	c.978G>A	c.639+1G>A	c.640-2A>G	c.829C>T	c.868dupA	c.978-2A>G
Protein change	-	-	-	-	-	-	-	-	-	-	-	-	-	-	-	-	-	-	-	-	-	-	-	-	-	-	-	-	-	-	-	-	-	-	-	-	p.Arg333del	p.Ser204*	p.Pro302Leu	p.Arg331Lys	p.Val335Ala	p.Gln322Leu	p.Arg319Gly	p.Trp326*	p.His213_splice	p.Asn214_splice	p.Gln277*	p.Ile290Asnfs*41	p.Trp326_splice
Inheritance	de novo	de novo	de novo	de novo	de novo	de novo	maternal#	maternal#	de novo	de novo	de novo	de novo	de novo	de novo	de novo	de novo	maternal	Unknown	Unkown	de novo	de novo	de novo	de novo	Unknown	de novo	Unknown	Unknown	de novo	de novo	de novo	de novo	de novo	de novo	Unknown*	paternal (mosaic)	NR	de novo	de novo	de novo	de novo	de novo	de novo	de novo	de novo	de novo	de novo	de novo	de novo	de novo
Other reported genetic alterations	No	NR	NR	NR	NR	Complex chromosomal rearrangement	NR	NR	NR	NR	NR	NR	NR	NR	NR	NR	NR	NR	NR	NR	dup(5) x2 501 kb, 207 kb	NR	del(12) 462 kb	NR	NR	NR	NR	NR	NR	NR	NR	NR	dup(X)mat 543 kb	NR	NR	NR	NR	NR	NR	NR	NR	NR	NR	NR	NR	NR	NR	NR	NR
age	12 y	4 y	7 y	4 y	NR	18 y 6 mo	3 - 32 y	3 - 33 y	3 y	14 y	6 y	Fetus	9 y	NR	NR	NR	NR	NR	NR	NR	13 y	3 y 6 mo	5 y	12 y	10 y 9 mo	13 y	NA	5 y 8 mo	5 y 6 mo	11 y	28 y	16 y	2 y 3 mo	5 y 6 mo	1 - 3 y (children)	19 y	5 y 8 mo	2 y 9 mo	9 mo	5 y	5 y	12 y	NA	5 y 3 mo	10 y 11 mo	4 y	20 y	13 y	5 y 8 mo
Palate defect	CP	CP	Bifid uvula	CP	Cleft soft palate	CP	CP (2), submucous CP (2)	CP (2)	Normal	Normal	Submucous CP, bifid uvula	NR	Submucous CP	CP	NA	NA	NA	Bifid uvula	NA	Bifid uvula	Normal	CP	Normal	Bifid uvula	Normal	Bifid uvula, high-arched palate	CP	Normal	CP	Bifid uvula	CP	CP	VPI	CP	Bifid uvula (2/3)	NR	CP	CP	Bifid uvula	Submucous CP, bifid uvula	CP	CP	Bifid uvula	CP	CP	Submucous CP	CP	Bifid uvula	CP
Cardiac anomaly	ASD	ASD	PFO	VSD	VSD	Normal	Normal (4)	VSD (1)	Normal	VSD	VSD	ToF	VSD	VSD, ASD, LVOTO,CoA	NR	NA	NA	NR	NR	NR	Normal	Normal	Normal	Normal	Normal	Normal	ASD	Normal	Normal	NR	ASD, VSD	Mittral valve prolaps	PDA	ToF	ASD (1)	ASD, VSD	ASD, VSD, LVOTO, CoA	ASD, VSD	VSD	VSD	NA	NA	ASD, VSD	VSD	Normal	Normal	Mitral valve insufficience	Normal	Normal
Facial features	Arched eyebrows, large protruding ears	Low-set ears, short philtrum, pointed chin	Deep-set eyes, thin upper lip, smooth philtrum	Long face, low-set ears, beaked nose, prominet nasal bridge, narrow forehead, small pointed chin	NR	Deep-set eayes, short philtrum, bitemporal narrowing, pointed chin	Broad forehead, high anterior hairline, fine arched eyebrows	Broad forehead, high anterior hairline, fine arched eyebrows	Broad forehead, high anterior hairline, fine arched eyebrows	NR	High palate, low-set ears, bulbous nasal tip, wide lowely inserted columella, everted upper lip	Long face, low-set ears, beaked nose, prominent nasal bridge, narrow forehead, long face, micrognathia, pointed chin	NR	NR	NR	NR	NR	NR	NR	NR	Normal	Mild dysmorphic features	Prominent forehead, flat face, sparse eyebrows, epicanthic folds, hypertelorism, bulbous nasal tip	Protruding ears, high anterior hairline, long columella	Dysmorphic, wide mouth	Normal	Normal	Anteverted nares, asymmetric ears with abnormal helix	High forehead, hypertelorism, eyes slant down, broad philtrum, hypoplastic alae nasi, absent alarfacial groove, mild retrognathia	Convex nasal bridge, large prominent nose with beaked tip, short upturned philtrum, high palate, prominent upper gums and central incisors	Bitemporal narrowing, hypertelorism, short alae nasi, large central incisors, narrow palate with cleft	Large dysplastic ears, long and thin nose, hypoplastic alae nasi, low nasal tip, short philtrum, dolichocephaly	Bitemporal narrowing, downslanting palpebral fissures, malar hypoplasia, short philtrum, small mouth	Short palpebral fissures, prominent nasal bridge, pointed nasal tip, thin upper lip, retrograthia	NR	Facial dysmorphism	Bitemporal narrowing, arched laterally extended eyebrows, deep-set eyes, thin upper lip tented upper lip	Large forehead, sparse eyebrows, mild trigonocephaly, deep-set eyes, large and low-set ears, full cheeks, thin upper lip	Large forehead, thin eyebrows,, anteverted nares, tented upper lip, thin upper vermillion	Large forehead, thin eyebrows, anteverted nares, tented upper lip, thin upper vermillion, hypoplastic alae nasi, bulbous nasal tip	NA	Full lips, downturned corners of mouth, simple structure of ears, mild facial asymmetry	Minor dysmorphisms	Prominent metopic ridge, proptosis, eyes slant down, eversion lower eyelids, arched eyebrows, hypopolastic alae nasi, small chin	Ptosis left eye, dysplastic ears	Prominet metopic ridge, protruding ears, epicantic folds, hypoplastic alae nasi, prominent ears, cow's lick	Broad forehead with bitemporal narrowing	Broad forehead, flaring medial eyebrow, hypertelorism, distichiasis, thin upper lip, beaked nose, retrognathia	Fine arched eyebrows, hypoplastic alae nasi
Limb phenotype	Discrete fetal finger pads	NR	Pes planus	NR	NR	NR	NR	NR	NR	NR	NR	NR	NR	NR	NR	NR	NR	NR	NR	Calcaneovalgus	Hypoplasia of glenoid cavity	Normal	Clindactyly V	Prominent findertip pads	Pes planus, long and narrow feet	Normal	Normal	Normal	Normal	Arachnodactyly	Long fingers	Broad thumbs	Short hands and feet	No	NR	NR	Broad first ray of hands and feet, sandal gap, syndactyly of toe II–III	NR	NR	Long tapered fingers, deep-set nails, puffy hands, Pes planus	NR	NR	NR	NR	NR	NR	NR	Clindactyly V	NR
ID	Normal	Learning problems	Mild ID	Moderate ID	NR	Learning problems	Learning problems	Mild ID (1) Normal(1)	Mild ID	Learning problems	Learning problems	NR	Mild ID	NR	NA	NA	NR	DD	NR	Learning problems	Moderate ID	Mild ID	Psychomotor delay	ID	ID	moderate ID	moderate ID	ID	Learning problems	Severe ID	Moderate ID	Moderate ID	Moderate-severe ID	Moderate-severe ID	Mild DD (2/3)	Severe ID	Moderate ID	Severe ID	ID	Severe ID	ID	Severe ID	ID	Mild ID	Mild-moderate ID	Moderate ID	Mild ID	Mild ID	Mild ID
Walked at age	19 mo	18 mo	24 mo	NR	NR	30 mo	14-24 mo	21-36 mo	20 mo	27 mo	23 mo	NR	20 mo	NR	NA	NA	NR	24 mo	NR	NR	27 mo	18 mo	15 mo	24 mo	NA	14 mo	>19 mo	30 mo	3 y	4 y	20 mo	34 mo	26 mo	Does not walk	18-21 mo	NR	30 mo	33 mo	NR	NR	13 mo	NR	NR	22 mo	18 mo	30 mo	3 y	18 mo	25 mo
Brain imaging	No	NR	Normal	Normal	NR	Hypoplastic lobes	Normal	Gracile corpus callosum (1)	Normal	Normal	Normal	NR	NR	NR	NR	NR	NR	NR	NR	NR	NR	NR	NR	NR	Broad sulci	NR	NR	NR	NR	NR	NR	NR	NR	NR	NR	Delayed myelination of corpus callosum	NR	Normal	Delayed myelination	NR	Prominence of CSF spaces	NR	NR	NR	Mild asymmetry of the lateral ventricles	NR	Normal	Normal	Thin corpus callosum
Behavoiural problems	Autism	NR	Repetitive behaviour, autism	NR	NR	NR	NR	NR	Autism	Problem with social skills	Problem with social skills	NR	Autism	NR	NA	NA	ASD	Autism, ADHD	ASD?	Aggressive behaviour	Autism	NA	Autism	NA	NA	NA	NA	Normal	ADHD, anxiety	NA	Anxiety	No	Autism	NA	NR	Autism	Autism	NR	NR	Autism	Autism	Autism	Autism	No	Autism, pervasive disorder	Autism	NR	No	No
Hypotonia, Hypermobile joints	Hypotonia, joint hypermobility	Hypotonia	No	NR	NR	NR	NR	NR	NR	NR	NR	NR	NR	NR	Hypotonia	NR	NR	NR	NR	NR	NR	NR	Hypotonia, joint hypermobility	Joint hypermobility	Hypotonia	NR	NR	NR	Hypotonia, joint hypermobility	Joint laxity	NR	NR	Hypotonia, joint hypermobility	Hypotonia (mainly lower limbs)	NR	NR	NR	NR	Mild hypotonia	Hypotonia, low facial muscle tone	Hypotonia and spasticity in legs, joint hypermobility	Facial muscle hypotonia	Hypotonia	NR	NR	NR	NR	NR	NR
Other features	Feeding difficulties, fused labia majora	Recurrent upper respiratory tract infections	Ingual hernia, recurrent ear infections, pectus excavatum	Epilepsy	Hearing loss	Irregular dentition, mild scoliosis	Recurrent ear infections	Recurrent ear infections	NA	CAL spots	Recurrent ear infections	NR	Recurrent ear infections	Possibly verbal developmental delay	NR	Multiple congenital malformations	NR	Asthma, maternal prenatal cocain use	Delayed language skills	Slower verbal development, velopharyngeal insufficiency, assymetric chest	Dyspraxia	No	Sacral dimple, paraumbilical hernia	Feeding problems, CAL spot, chryptorchidism	Four large CAL spots	Large CAL spots, dyspraxia	No	Bitemprotal depigmentation area, migraine-like headaches	Motor delay	Severe myopia	Astigmatism, hypermetropia, multiple naevi (no CAL spots)	Myopia, chryptorchidism, 4 CAL spots	Feeding problems, sleep disorder, GE reflux, hypoplastic nipples	Conductive hearing loss, fair skin, astigmatism	IUGR (1/3), recurrent ear infections (1/3), genu valgum (1/3)	Absent speech, epilepsy, microcephaly, growth retardation, larynx malposition, hiatal hernia	Feeding problems, congenital lobar emphysema	Feeding problems, hypermetropia	Micrognathia, full cheeks, bilateral conductive hearing loss, sacral dimple	Severe speech and language delay, dysphagia, drooling, chewing difficulties, choking, vomiting, epigastric hernia, genu valgum, scoliosis, sacral dimple	NR	Hearing improved with myringotomies, chronic constipation	Seizures	NR	NR	Feeding problems, strabismus, hypermetropia, chryptorchidism	Myopia (-4 D), reduced pronation underarms	Chryptorchidism, iris nevus, precocious adrenarche, scoliosis	NR
Stature <p5	Normal	Normal	Short	Short	NR	Short	Normal	Normal	Normal	Normal	Normal	NA	Short	NR	NR	NR	NR	NR	NR	NR	Normal	Short	Normal	Normal	Normal	Normal	Normal	Short	Normal	Normal	Normal	Normal	Normal	Short	Normal	NR	Normal	Normal	Short	NR	NR	NR	NR	Normal	Normal	Normal	Normal	Normal	Short
Head circumference <p3	Normal	Small	Normal	Small	NR	Small	Normal	Normal	Normal	Normal	Normal	NA	Normal	NR	NR	NR	NR	NR	NR	NR	Small	NA	NA	Normal	Small	Normal	Normal	Small	Normal	Normal	Small	Normal	Normal	Small	NR	NR	Normal	Normal	NR	NR	NR	NR	NR	Small	Normal	Normal	Normal	Normal	Normal
# affected parent, * Father unavailable for testing, ASD: autism spectrum disorder, ADHD: attention deficit hyperactivity disorder, CAL spots: café-au-lait spots, CoA: coarctation of the aorta, CP: cleft palate, DD: developmental delay, DEL: deletion, DUP: duplication, ID: intellectual disability, INV: inversion, IUGR: intrauterine growth restriction, LVOTO: left ventricular outflow tract without…
																s
[truncated: 9 more columns]
